# Supplementary material for: TOPK Inhibition Promotes Anti‐Tumor Immunity Via eIF4F Complex Mediated STAT1 Translation in Gastric Cancer
Source: Adv Sci (Weinh). 2025 Dec 19;13(13):e17380. doi: 10.1002/advs.202517380 (PMC12955895; doi:10.1002/advs.202517380)
Supplement: Supplementary file 2 — Supporting Tables [file ADVS-13-e17380-s002.xlsx]

## Sheet: Table S1.
Table S1. The potential compounds screened out by meeting the threshold.
Compound inhibition >25%	Synergic cytotoxicity >75%	GZMB upregulation >1000 pg/ml
OTS964	BAY-1816032	STI571
OTS514	LY3143921 hydrate	BI 2536
BRD0639	BI 2536	OTS964
BI 2536	TAK-733	YKL 06-061
LDC4297	BMS-777607	Crizotinib
PHA-767491	OTS964	Methyl cinnamate
Volasertib	BMS-986176	OTS514
BMS-986176	BI-D1870	PP2
TG003	Chiauranib	2OH-BNPP1
H-1152	OTS514	YKL-05-099
BDTX-189	2OH-BNPP1	WZ4003
WZ4003	WYE-132	BMS-935177
Chiauranib	Src Inhibitor 1
Sorafenib Tosylate	Volasertib
BAY-1816032
BI-D1870
YKL 06-061
DMX-5084
Src Inhibitor 1
DS-6051b
Methyl cinnamate

## Sheet: Table S2.
Table S2. The downregulated ribosome-protected fragments (dRPF) with downregulated translation efficiency (TE) in transcription factors (TF) and value.
dRPF with downregulated TE in TF	Log2Value
ETV7	4.12
ZSCAN18	3.87
SNAI1	3.52
BATF2	3.41
ZNF668	3.15
PLAGL1	2.71
ESRRA	2.68
IRF1	2.66
STAT1	2.47
SP4	2.24
HMGN3	2.23
PLSCR1	2.11
CENPX	2.09
ISL1	2.09
TEAD4	1.65
SP100	1.62
ZBTB7B	1.42
CXXC5	1.42
PREB	1.34
TLX3	1.33
PA2G4	1.27
ZXDA	1.23
FOXM1	1.19
REPIN1	1.17
ZNF239	1.11
RFX5	1.05
AHRR	0.96
TWIST2	0.95
TFAP2A	0.94
MXD4	0.82
STAT2	0.67
ATF1	0.66
TSHZ1	0.49
ATOH8	0.47
CENPB	0.22
TIGD5	0.07

## Sheet: Table S3.
Table S3. The regulatory influence of TOPK on STAT1 RPFs and open-read fragments (ORF) type.
ORF_ID	ORF_type	transcript_id	transcript_type	gene_id	gene_name	gene_type	chrom	strand	ORF_length	ORF_tstart	ORF_tstop	ORF_gstart	ORF_gstop
ENSG00000115415_191010003_190975808_712	annotated	ENST00000673841	protein_coding	ENSG00000115415	STAT1	protein_coding	2	-	2136	216	2354	191010003	190975808
ENSG00000115415_190999658_190975808_512	Overlap_dORF	ENST00000452281	nonsense_mediated_decay	ENSG00000115415	STAT1	protein_coding	2	-	1536	875	2413	190999658	190975808
ENSG00000115415_191010003_190997967_193	annotated	ENST00000452281	nonsense_mediated_decay	ENSG00000115415	STAT1	protein_coding	2	-	579	367	948	191010003	190997967
ENSG00000115415_191010003_190970703_748	annotated	ENST00000673942	protein_coding	ENSG00000115415	STAT1	protein_coding	2	-	2244	300	2546	191010003	190970703
ENSG00000115415_190978994_190970703_172	novel	ENST00000673832	processed_transcript	ENSG00000115415	STAT1	protein_coding	2	-	516	287	805	190978994	190970703
ENSG00000115415_190978994_190970703_172	novel	ENST00000673762	processed_transcript	ENSG00000115415	STAT1	protein_coding	2	-	516	234	752	190978994	190970703
ENSG00000115415_191010003_190978915_572	annotated	ENST00000673885	nonsense_mediated_decay	ENSG00000115415	STAT1	protein_coding	2	-	1716	367	2085	191010003	190978915
ENSG00000115415_190978994_190975808_134	Overlap_dORF	ENST00000673885	nonsense_mediated_decay	ENSG00000115415	STAT1	protein_coding	2	-	402	2006	2410	190978994	190975808
ENSG00000115415_191010003_190974692_791	annotated	ENST00000673952	protein_coding	ENSG00000115415	STAT1	protein_coding	2	-	2373	367	2742	191010003	190974692
ENSG00000115415_190997883_190970703_494	Overlap_dORF	ENST00000673734	nonsense_mediated_decay	ENSG00000115415	STAT1	protein_coding	2	-	1482	1056	2540	190997883	190970703
ENSG00000115415_191010003_190995172_273	annotated	ENST00000673734	nonsense_mediated_decay	ENSG00000115415	STAT1	protein_coding	2	-	819	299	1120	191010003	190995172
ENSG00000115415_191010003_190945556_779	annotated	ENST00000673847	protein_coding	ENSG00000115415	STAT1	protein_coding	2	-	2337	367	2706	191010003	190945556
ENSG00000115415_191010003_190908992_748	annotated	ENST00000673816	protein_coding	ENSG00000115415	STAT1	protein_coding	2	-	2244	367	2613	191010003	190908992
ENSG00000115415_191010003_190989611_366	novel	ENST00000673638	retained_intron	ENSG00000115415	STAT1	protein_coding	2	-	1098	300	1400	191010003	190989611
ENSG00000115415_191010003_190970703_750	annotated	ENST00000540176	protein_coding	ENSG00000115415	STAT1	protein_coding	2	-	2250	216	2468	191010003	190970703
ENSG00000115415_190976939_190970703_97	novel	ENST00000674028	processed_transcript	ENSG00000115415	STAT1	protein_coding	2	-	291	413	706	190976939	190970703
ENSG00000115415_191010003_190970703_750	annotated	ENST00000409465	protein_coding	ENSG00000115415	STAT1	protein_coding	2	-	2250	433	2685	191010003	190970703
ENSG00000115415_190976939_190975808_59	dORF	ENST00000674153	nonsense_mediated_decay	ENSG00000115415	STAT1	protein_coding	2	-	177	2338	2517	190976939	190975808
ENSG00000115415_191010003_190978569_636	annotated	ENST00000674153	nonsense_mediated_decay	ENSG00000115415	STAT1	protein_coding	2	-	1908	300	2210	191010003	190978569
ENSG00000115415_191010003_190970703_750	annotated	ENST00000361099	protein_coding	ENSG00000115415	STAT1	protein_coding	2	-	2250	310	2562	191010003	190970703
ENSG00000115415_191010003_190970703_748	annotated	ENST00000673777	protein_coding	ENSG00000115415	STAT1	protein_coding	2	-	2244	238	2484	191010003	190970703
ENSG00000115415_191010003_190975431_712	annotated	ENST00000674080	nonsense_mediated_decay	ENSG00000115415	STAT1	protein_coding	2	-	2136	367	2505	191010003	190975431
ENSG00000115415_190974892_190970703_25	dORF	ENST00000674080	nonsense_mediated_decay	ENSG00000115415	STAT1	protein_coding	2	-	75	2667	2744	190974892	190970703
ENSG00000115415_191010003_190975808_712	annotated	ENST00000392322	protein_coding	ENSG00000115415	STAT1	protein_coding	2	-	2136	307	2445	191010003	190975808
ENSG00000115415_191010003_190975808_712	annotated	ENST00000392323	protein_coding	ENSG00000115415	STAT1	protein_coding	2	-	2136	419	2557	191010003	190975808
ENSG00000115415_190974892_190970703_25	dORF	ENST00000674081	nonsense_mediated_decay	ENSG00000115415	STAT1	protein_coding	2	-	75	2621	2698	190974892	190970703
ENSG00000115415_191010003_190975373_716	annotated	ENST00000674081	nonsense_mediated_decay	ENSG00000115415	STAT1	protein_coding	2	-	2148	367	2517	191010003	190975373
ENSG00000115415_190976939_190970703_97	dORF	ENST00000423282	nonsense_mediated_decay	ENSG00000115415	STAT1	protein_coding	2	-	291	511	804	190976939	190970703
ENSG00000115415_190983662_190970703_275	dORF	ENST00000673863	nonsense_mediated_decay	ENSG00000115415	STAT1	protein_coding	2	-	825	135	962	190983662	190970703
ENSG00000115415_190983662_190978755_182	novel	ENST00000464072	retained_intron	ENSG00000115415	STAT1	protein_coding	2	-	546	53	601	190983662	190978755
ENSG00000115415_191010003_190970703_750	annotated	ENST00000415035	nonsense_mediated_decay	ENSG00000115415	STAT1	protein_coding	2	-	2250	367	2619	191010003	190970703
ENSG00000115415_191010003_190997967_193	annotated	ENST00000673858	nonsense_mediated_decay	ENSG00000115415	STAT1	protein_coding	2	-	579	299	880	191010003	190997967
ENSG00000115415_190999658_190970703_550	Overlap_dORF	ENST00000673858	nonsense_mediated_decay	ENSG00000115415	STAT1	protein_coding	2	-	1650	807	2459	190999658	190970703
ENSG00000115415_191010003_190982345_539	novel	ENST00000673859	retained_intron	ENSG00000115415	STAT1	protein_coding	2	-	1617	300	1919	191010003	190982345

## Sheet: Table S4.
Table S4. The IHC scores of TOPK in the nucleus, cytoplasm, and total tumor cells of gastric cancer patient samples.
Patient	Tissue	IHC nucleus score of TOPK	IHC cytoplasm score of TOPK	IHC total score of TOPK	differentiation
GC1	tumor	1	1	2	H
GC2	tumor	0	1	1	L
GC3	tumor	1	2	3	M
GC4	tumor	1	2	3	H
GC5	tumor	1	1	2	M
GC6	tumor	1	0	1	H
GC7	tumor	0	1	1	L
GC8	tumor	2	2	4	H
GC9	tumor	0	1	1	L
GC10	tumor	1	1	2	M
GC11	tumor	1	2	3	H
GC12	tumor	1	2	3	M
GC13	tumor	0	1	1	M
GC14	tumor	1	2	3	M
GC15	tumor	0	1	1	M
GC16	tumor	2	1	3	H
GC17	tumor	0	2	2	M
GC18	tumor	0	1	1	M
GC19	tumor	0	1	1	H
GC20	tumor	0	1	1	M
GC21	tumor	0	1	1	L
GC22	tumor	0	2	2	L
GC23	tumor	1	2	3	M
GC24	tumor	0	1	1	M
GC25	tumor	1	1	2	M
GC26	tumor	0	2	2	M
GC27	tumor	2	1	3	M
GC28	tumor	0	2	2	L
GC29	tumor	0	2	2	M
GC30	tumor	2	2	4	M
GC31	tumor	0	1	1	M
GC32	tumor	2	1	3	H
GC33	tumor	1	2	3	M
GC34	tumor	2	1	3	H
GC35	tumor	2	1	3	H
GC36	tumor	2	1	3	H
GC37	tumor	2	1	3	H
GC38	tumor	1	1	2	M
GC39	tumor	2	2	4	H
GC40	tumor	0	2	2	M
GC41	tumor	0	1	1	H
GC42	tumor	2	2	4	H
GC43	tumor	2	2	4	H
GC44	tumor	2	1	3	H
GC45	tumor	0	2	2	H
GC46	tumor	1	2	3	H
GC47	tumor	2	1	3	H
GC48	tumor	2	1	3	H
GC49	tumor	2	1	3	H
GC50	tumor	1	1	2	M
GC51	tumor	1	1	2	H
GC52	tumor	2	1	3	H
GC53	tumor	1	1	2	M
GC54	tumor	2	2	4	H
GC55	tumor	2	2	4	H
GC56	tumor	0	1	1	M
GC57	tumor	1	1	2	M
GC58	tumor	2	1	3	H
GC59	tumor	2	2	4	H
GC60	tumor	2	2	4	H
GC61	tumor	2	1	3	H
GC62	tumor	2	1	3	H
GC63	tumor	2	2	4	H
GC64	tumor	2	1	3	H
GC65	tumor	2	1	3	H
GC66	tumor	2	2	4	H
GC67	tumor	2	2	4	H
GC68	tumor	0	1	1	H
GC69	tumor	0	2	2	H
GC70	tumor	2	1	3	H
GC71	tumor	0	1	1	H
GC72	tumor	1	1	2	H
GC73	tumor	2	2	4	H
GC74	tumor	2	1	3	H
GC75	tumor	1	1	2	H
GC76	tumor	1	1	2	H
GC77	tumor	2	2	4	H
GC78	tumor	2	2	4	H
GC79	tumor	2	1	3	H
GC80	tumor	1	1	2	H
GC81	tumor	2	1	3	H
GC82	tumor	0	2	2	H
GC83	tumor	0	2	2	H
GC84	tumor	2	1	3	H
GC85	tumor	2	1	3	H
GC86	tumor	1	1	2	H

## Sheet: Table S5.
Table S5. Antibodies purchased in this study, along with their sources and identifiers
Antibodies	SOURCE	IDENTIFIER
4EBP1 Monoclonal antibody	Proteintech	Cat# 60246-1-Ig
Affinity-Purified ANTI-FLAG® M2 Antibody with High Specificity and Sensitivity	MERCK	Cat# F1804
Alexa Fluor® 488 Anti-PD-L1 antibody	Abcam	Cat# ab209959
Anti-eIF4A1 antibody	HUABIO	Cat# EM60068
Anti-EIF4B Antibody	Huabio	Cat# EM1709-90
Anti-Phosphoserine/threonine Rabbit Polyclonal	ECM biosciences	Cat# PP2551
APC anti-human CD274 (B7-H1, PD-L1) Antibody	Biolegend	Cat# 329708
APC anti-mouse CD274 (B7-H1, PD-L1) Antibody	Biolegend	Cat# 124312
APC Mouse IgG1, κ Isotype Ctrl (FC) Antibody	Biolegend	Cat# 400122
APC Rat anti-Mouse CD86	BD	Cat# 558703
APC Rat IgG2b, κ Isotype Ctrl Antibody	Biolegend	Cat# 400612
APC-CyTM7 Rat Anti-Mouse CD45	BD	Cat# 557659
BD Horizon BV421 Rat Anti-Mouse CD62L	BD	Cat# 562910
BD Horizon BV510 Rat Anti-Mouse CD45	BD	Cat# 563891
BD Horizon Fixable Viability Stain 700	BD	Cat# 564997
BD Horizon™ BV421 Hamster Anti-Mouse CD80	BD	Cat# 566263
BD OptiBuild BUV496 Rat Anti-Mouse CD3 molecular complex	BD	Cat# 741117
BD OptiBuild BV605 Rat Anti-Mouse CD8a	BD	Cat# 752632
BD OptiBuild BV711 Rat Anti-Mouse CD38	BD	Cat# 740697
BD OptiBuild RY775 Hamster Anti-Mouse CD279 (PD-1)	BD	Cat# 772034
BD Pharmingen Alexa Fluor™ 647 Rat Anti-Mouse CD366 (TIM-3)	BD	Cat# 568796
BD Pharmingen APC-Cy™7 Rat Anti-Mouse CD4	BD	Cat# 552051
BD Pharmingen PE Rat Anti-Mouse CD44	BD	Cat# 553134
Brilliant Violet 605TM anti-mouse CD8a Antibody	Biolegend	Cat# 100744
Brilliant Violet 711TM anti-mouse CD206 (MMR) Antibody	Biolegend	Cat# 141727
BUV737 Mouse Anti-Human CD279 (PD-1)	BD	Cat# 612792
BV421 Rat Anti-Mouse Ly-6C	BD	Cat# 562727
BV510 Hamster Anti-Mouse CD3e	BD	Cat# 563024
BV605 Rat Anti-Mouse LY-6G	BD	Cat# 563005
BV650 Mouse Anti-Mouse NK-1.1	BD	Cat# 564143
BV711 Rat Anti-Mouse I-A/I-E	BD	Cat# 563414
BV786 Hamster Anti-Mouse CD11c	BD	Cat# 563735
CD163 Antibody	ZSGB-BIO	Cat# ZM0428
CD68 Antibody	ZSGB-BIO	Cat# ZM0060
CD8 Antibody	ZSGB-BIO	Cat# ZA0508
CoraLite® Plus 488-conjugated PBK Polyclonal antibody	Proteintech	Cat# CL488-16110
eIF4A1 Rabbit mAb	ABclonal	Cat# A11584
EIF4B Polyclonal antibody	Proteintech	Cat# 17917-1-AP
EIF4E Monoclonal antibody	Proteintech	Cat# 66655-1-Ig
EIF4E Polyclonal antibody	Proteintech	Cat# 29712-1-AP
EIF4G1 Polyclonal antibody	Proteintech	Cat# 15704-1-AP
FITC Rat Anti-Mouse CD4	BD	Cat# 553046
Fixable Viability Stain 700	BD	Cat# 564997
FoxP3 Antibody	Abcam	Cat# ab20034
GAPDH Monoclonal antibody	Proteintech	Cat# 60004-1-Ig
GST Tag antibody	Proteintech	Cat# 10000-0-AP
HA tag Polyclonal antibody	Proteintech	Cat# 51064-2-AP
IDO1 Polyclonal antibody	Proteintech	Cat# 13268-1-AP
Jak2 (D2E12) XP® Rabbit mAb	Cell Signaling Technology	Cat# 3230
L-Kynurenine Monoclonal Antibody	ImmuSmol	Cat# IS003
Na+/K+-ATPase a1 (F-2)	Santa Cruz	Cat# sc-514614
Normal Rabbit IgG	Beyotime	Cat# A7058
panCK Antibody	ZSGB-BIO	Cat# ZM0069
PBK Polyclonal antibody	Proteintech	Cat# 16110-1-AP
PD-L1 (E1L3N®) XP® Rabbit mAb	Cell Signaling Technology	Cat# 13684
PE anti-human CD206 (MMR) Antibody	Biolegend	Cat# 321105
PE Rat Anti-Mouse F4/80	BD	Cat# 565410
PE-CF594 Hamster Anti-Mouse CD279 (PD-1)	BD	Cat# 562523
PE-CF594 Rat Anti-Mouse CD25	BD	Cat# 562694
PE-CyTM5 Rat Anti-Mouse CD45R/B220	BD	Cat# 553091
PE-CyTM7 Rat Anti-CD11b	BD	Cat# 552850
PerCP anti-mouse Ly-6G Antibody	Biolegend	Cat# 127654
PerCP Rat Anti-Mouse CD8a	BD	Cat# 553036
Phospho-4E-BP1 (Thr37/46) (236B4) Rabbit mAb	Cell Signaling Technology	Cat# 2855
Phospho-eIF4B (Ser422) Antibody	Cell Signaling Technology	Cat# 3591
Phospho-eIF4E (Ser209) Antibody	Cell Signaling Technology	Cat# 9741
Phospho-PBK(Y74) Antibody	Abcepta	Cat# AP3577a
Phospho-PBK/TOPK (Thr9) Antibody	Cell Signaling Technology	Cat# 4941
Phospho-Stat1 (Tyr701) (D4A7) Rabbit mAb	Cell Signaling Technology	Cat# 7649
Purified Rat Anti-Mouse CD16/CD32 (Mouse BD Fc BlockTM)	BD	Cat# 553142
SPK Rabbit pAb	Abclonal	Cat# A4852
STAT1 Rabbit mAb	ABclonal	Cat# A19563
αSMA Antibody	Abcam	Cat# ab7817

## Sheet: Table S6.
Table S6. Chemicals, peptides, and recombinant proteins purchased in this study, along with their sources and identifiers.
Chemicals, peptides, and recombinant proteins	SOURCE	IDENTIFIER
2OH-BNPP1	Selleck	Cat# S3522
Active Recombinant Mouse IFN-gamma Protein	ABclonal	Cat# RP01070
Atezolizumab	Selleck	Cat# A2004
AZ 960	Selleck	Cat# S2214
AZD1480	Selleck	Cat# S2162
BAY-1816032	Selleck	Cat# S8945
BDTX-189	Selleck	Cat# S9786
Bemcentinib (R428)	Selleck	Cat# S2841
BI 2536	Selleck	Cat# S1109
BI-D1870	Selleck	Cat# S2843
BMS-777607	Selleck	Cat# S1561
BMS-935177	Selleck	Cat# S8348
BMS-986176	Selleck	Cat# E0498
Branebrutinib (BMS-986195)	Selleck	Cat# S8832
BRD0639	Selleck	Cat# E1007
Candonilimab (dual anti-PD-1/CTLA-4 antibody)	Akeso	Cat# AK104
CCT020312	Selleck	Cat# E1030
Chiauranib	Selleck	Cat# E0616
Crizotinib (PF-02341066)	Selleck	Cat# S1068
Cu-CPT22	Selleck	Cat# S8677
Cycloheximide	APExBIO	Cat# A8244
Dasatinib	Selleck	Cat# S1021
DCLK1-IN-1	Selleck	Cat# S8976
DMX-5084	Selleck	Cat# S0268
Donafenib (Sorafenib D3)	Selleck	Cat# S9621
DS-6051b	Selleck	Cat# S8901
Epacadostat	MCE	Cat# HY-15689
H-1152 dihydrochloride	Selleck	Cat# S6214
HTH-01-015	Selleck	Cat# S7318
Human IgG1 isotype control	Selleck	Cat# A2051
Human IgG2sa isotype control	Selleck	Cat# A3176
Human IgG4 isotype control	Selleck	Cat# A2052
Human Recombinant IFN-gamma	STEMCELL	Cat# 78141.3
Human Recombinant IL-2	STEMCELL	Cat# 78145.1
Imatinib Mesylate (STI571)	Selleck	Cat# S1026
InVivoMAb anti-mouse CTLA-4 (CD152)	BioXCell	Cat# BE0131
InVivoMAb anti-mouse PD-1 (CD279)	BioXCell	Cat# BE0146
InVivoMAb polyclonal Syrian hamster IgG	BioXCell	Cat# BE0087
InVivoMAb rat IgG2a isotype control, anti-trinitrophenol	BioXCell	Cat# BE0089
Ipilimumab	Selleck	Cat# A2001
Itacitinib (INCB39110)	Selleck	Cat# S7812
JNK-IN-8	Selleck	Cat# S4901
LDC4297 (LDC044297)	Selleck	Cat# S7992
L-Tryptophan	Selleck	Cat# S3987
LY3143921 hydrate	Selleck	Cat# S9650
LY3295668	Selleck	Cat# S8782
Methyl cinnamate	Selleck	Cat# S6221
OTS514	Selleck	Cat# S7652
OTS964	Selleck	Cat# S7648
Pembrolizumab	Selleck	Cat# A2005
PF-04965842	Selleck	Cat# S8765
PHA-767491	Selleck	Cat# S2742
Phorbol 12-myristate 13-acetate	MCE	Cat# HY-18739
Poly-D-lysine Solution	Sangon Biotech	Cat# E607014-0002
PP2	Selleck	Cat# S7008
Puromycin	Solarbio	Cat# P8230
Rat IgG2b isotype control-InVivo	Selleck	Cat# A2116
Recombinant Human Eukaryotic initiation factor 4A-I	CUSABIO	Cat# CSB-EP007550HU
Recombinant Human IL-13 (C-6His)	novoprotein	Cat# CC89
Recombinant Human IL-2	novoprotein	Cat# GMP-CD66
Recombinant Human IL-4 (Mammalian)	novoprotein	Cat# CX03
Recombinant Human PBK/TOPK Protein (Full Length, GST Tag), Active	Sino Biological	Cat# T14-10G
Saracatinib (AZD0530)	Selleck	Cat# S1006
Seahorse XF 1.0 M glucose solution	Agilent	Cat# 103577-100
Seahorse XF 100 mM Pyruvate Solution	Agilent	Cat# 103578-100
Seahorse XF 200 mM Glutamine Solution	Agilent	Cat# 103579-100
Silvestrol	MCE	Cat# HY-13251
Sintilimab (anti-PD-1)	Selleck	Cat# A2035
Sorafenib Tosylate	Selleck	Cat# S1040
Src Inhibitor 1	Selleck	Cat# S6567
STK16-IN-1	Selleck	Cat# E2396
TAK-733	Selleck	Cat# S2617
TG003	Selleck	Cat# S7320
THZ1 2HCl	Selleck	Cat# S7549
Tremelimumab (anti-CTLA-4)	Selleck	Cat# A2021
Volasertib (BI 6727)	Selleck	Cat# S2235
WYE-125132 (WYE-132)	Selleck	Cat# S2661
WZ4003	Selleck	Cat# S7317
XL019	Selleck	Cat# S7036
YKL 06-061	Selleck	Cat# S0051
YKL-05-099	Selleck	Cat# S9646
Zanubrutinib (BGB-3111)	Selleck	Cat# S8791

## Sheet: Table S7.
Table S7. Critical commercial kits purchased in this study, along with their sources and identifiers.
Critical commercial kit	SOURCE	IDENTIFIER
4× SDS loading buffer	Solarbio	Cat# P1015
ABScript III RT Master Mix for qPCR with gDNA Remover	ABclonal	Cat# RK20429
ADP-Glo™ Kinase Assay	Promega	Cat# V6930
AlphaTSA Multiplex IHC Kit	Alpha X	Cat# AXT37100031
Annexin V, FITC Apoptosis Detection Kit	Dojindo	Cat# AD10
Antifade Mounting Medium with Hoechst 33342	Beyotime	Cat# P0133
ANTI-FLAG® M2 Magnetic Beads	Millipore	Cat# M8823
Anti-Rat and Anti-Hamster Ig κ /Negative Control Compensation Particles Set	BD	Cat# 552845
Bouin's Fixative	Phygene	Cat# PH0976
Brilliant Stain Buffer	BD	Cat# 566349
Cell Counting Kit-8	Dojindo	Cat# CK04
Cell Plasma Membrane Staining Kit with DiD	Beyotime	Cat# C1995S
CELLBANKER 2	Amsbio	Cat# 11914
Cell-LightTM EdUTP TUNEL Cell Detection Kit	RIBOBIO	Cat# R11059.2
CellTiter-Glo 3D Cell Viability Assay	Promega	Cat# G9681
CellTiter-Glo® 3D Cell Viability Assay	Promega	Cat# G9681
CellTracker™ CM-DiI Dye	Thermo Fisher	Cat# C7000
Corning matrigel matrix	Corning	Cat# 356234
Dako REALTM EnVisionTM Detection System, Peroxidase/DAB+, Rabbit/Mouse	Dako	Cat# K5007
D-Luciferin potassium salt	Beyotime	Cat# ST196
DMEM Medium	Gibco	Cat# 10313039
Duolink® In Situ Detection Reagents FarRed	Sigma-Aldrich	Cat# DUO92013
Duolink® In Situ Mounting Medium with DAPI	Sigma-Aldrich	Cat# DUO82040
Duolink® In Situ PLA® Probe Anti-Mouse MINUS	Sigma-Aldrich	Cat# DUO92004
Duolink® In Situ PLA® Probe Anti-Rabbit PLUS	Sigma-Aldrich	Cat# DUO92002
Duolink® In Situ Wash Buffers, Fluorescence	Sigma-Aldrich	Cat# DUO82049
Enhanced mitochondrial membrane potential assay kit with JC-1	Beyotime	Cat# C2003S
Fast Silver Stain Kit	Beyotime	Cat# P0017S
Ficoll-Paque PREMIUM	Cytiva	Cat# 17544203
Genious 2X SYBR Green Fast qPCR Mix	ABclonal	Cat# RK21204
GlycoBlue™ Coprecipitant	Invitrogen	Cat# AM9515
Goat Anti mouse IgG Alexa Fluor 488	GPLink	Cat# P03S18L
Goat Anti mouse IgG Alexa Fluor 594	GPLink	Cat# P03S20L
Goat Anti Rabbit IgG Alexa Fluor 594	GPLink	Cat# P03S16L
Goat Anti Rabbit IgG Alexa Fluor 488	GPLink	Cat# P03S14L
Hoechst 33342 Staining Solution for Live Cells	Beyotime	Cat# C1027
Human Granzyme B ELISA Kit	Proteintech	Cat# KE00121
Human IDO1 ELISA Kit	zcibio	Cat# ZC-35918
Human IFN-γ ELISA KIT	ExCell	Cat# EH008
human PD-L1 ELISA	COIBO BIO	Cat# CB16326-Hu
Human Perforin ELISA Kit	ABclonal	Cat# RK00135
Human STAT1 ELISA Kit	zcibio	Cat# ZC-35178
Human TNF-α ELISA Kit	ExCell	Cat# EH009-96
Human TNF-β ELISA Kit	Solarbio	Cat# SEKH-0048
IFN-γ Signaling Pathway Antibody Sampler Kit	Cell Signaling Technology	Cat# 44902
ImmunoCult™ Human CD3/CD28 T Cell Activator	STEMCELL	Cat# 10991
Immunostaining Permeabilization Buffer with Saponin	Beyotime	Cat# P0095
Incucyte Cytolight Rapid Green Dye	Sartorius	Cat# 4705
Incucyte Cytolight Rapid Red Dye	Sartorius	Cat# 4706
InVivoPure pH 7.0 Dilution Buffer	BioXCell	Cat# IP0070
IRDye® 680RD Goat anti-Mouse IgG Secondary Antibody	LI-COR	Cat# 926-68070
IRDye® 800CW Goat anti-Rabbit IgG Secondary Antibody	LI-COR	Cat# 926-32211
KYN ELISA Kit	zcibio	Cat# ZC-55964-J
Lipofectamine™ 2000 Transfection Reagent	Invitrogen	Cat# 11668019
Lysing Buffer	BD	Cat# 555899
MACS Tissue Storage Solution	Miltenyi Biotec	Cat# 130-100-008
MACS® Tissue Storage Solution	Miltenyi Biotec	Cat# 130-100-008
Membrane and Cytosol Protein Extraction Kit	Beyotime	Cat# P0033
Mouse IFN-gamma ELISA Kit	MULTI SCIENCES	Cat# EK280
Mouse TNF-a ELISA Kit	MULTI SCIENCES	Cat# EK282
MycAwayTM Treatment (1000×) - Mycoplasma Elimination Reagent	YEASEN	Cat# 40607ES03
MycoBlue Mycoplasma Detector	Vazyme	Cat# D101
Myco-LumiTM Luminescent Mycoplasma Detection Kit for Low Sensitivity Instrument	Beyotime	Cat# C0297M
Mycoplasma PCR Detection Kit	Beyotime	Cat# C0301S
NewFlash Protein AnyKD PAGE	Bio-Sci	Cat# 8012011
NK-92MI specialized Medium	iCell	Cat# iCell-h331-001b
NucleoBond® Xtra Maxi EF	Takara	Cat# 740424.5
PEI-Transferrinfection Kit	Thermo Fisher	Cat# BMS1003-A
Penicillin-Streptomycin	Gibco	Cat# 15140122
PI/RNase Staining Buffer	BD	Cat# 550825
PierceTM BCA Protein Assay Kit	Thermo Fisher	Cat# 23227
Polysome Lysis Buffer	MesGen	Cat# MAP9802
Protease/Phosphatase Inhibitor Cocktail	Bimake	Cat# B15001
Protein A Agarose	Merck	Cat# 11134515001
Protein G Agarose	Merck	Cat# 11243233001
Red Cell Lysis Solution	Solarbio	Cat# R1010
RIPA Lysis Buffer	Solarbio	Cat# R0010
RNA Binding Protein Immunoprecipitation (RIP) Kit	Absin	Cat# abs50071
RosetteSep™ Human T Cell Enrichment Cocktail	STEMCELL	Cat# 15061
RPMI-1640 Medium	Gibco	Cat# 11879020
Seahorse XF Mito Stress Test Kits	Agilent	Cat# 103015-100
Seahorse XF RPMI Medium pH 7.4	Agilent	Cat# 103576-100
Seahorse XFe96/XF Pro FluxPak Mini	Agilent	Cat# 103793-100
TIANprep Mini Plasmid Kit	TIANGEN	Cat# DP103
Triton X-100	Biotopped	Cat# Top2285S
TRP ELISA Kit	zcibio	Cat# ZC-56012-J
Trypsin-EDTA Solution	Biosharp	Cat# BL501A
Tumor Dissociation Kit	Miltenyi Biotec	Cat# 130-096-730
X-VIVOTM 15 Serum-free Hematopoietic Cell Medium	LONZA	Cat# 02-060Q

## Sheet: Table S8.
Table S8. Nucleotides used in this study, along with their sources and sequences.
Nucleotides	Type	Source	Sequence (5'-3')
GAPDH #1 forward	primers	Tianyi Biotech	GAAGGTGAAGGTCGGAGT
GAPDH #1 reverse	primers	Tianyi Biotech	GAAGATGGTGATGGGATTTC
GAPDH #2 forward	primers	Tianyi Biotech	TCAGCCGCATCTTCTTTTGC
GAPDH #2 reverse	primers	Tianyi Biotech	GCCCAATACGACCAAATCCG
human eIF4A1 forward	primers	Tianyi Biotech	TAAGGATCATGTCTGCGAGCC
human eIF4A1 forward 2	primers	Tianyi Biotech	TGTCTGCGAGCCAGGATTCCC
human eIF4A1 reverse	primers	Tianyi Biotech	ACAATCTCATTCCAGTTACTCTCG
human eIF4A1 reverse 2	primers	Tianyi Biotech	AGATGCCACGGAGAAGGGACTC
human eIF4A1 siRNA #1 antisense	siRNA	GenePharma	AGGUAGAAUGGCUCGCUGCTT
human eIF4A1 siRNA #1 sense	siRNA	GenePharma	GCAGCGAGCCAUUCUACCUTT
human eIF4A1 siRNA #2 antisense	siRNA	GenePharma	AUCUAAUUCAAUCUGCUGCTT
human eIF4A1 siRNA #2 sense	siRNA	GenePharma	GCAGCAGAUUGAAUUAGAUTT
human eIF4A1 siRNA #3 antisense	siRNA	GenePharma	UUUCUGCACCUCAGCACGCTT
human eIF4A1 siRNA #3 sense	siRNA	GenePharma	GCGUGCUGAGGUGCAGAAATT
human eIF4B forward	primers	Tianyi Biotech	TTTCCCTCTCCCAACATGGC
human eIF4B reverse	primers	Tianyi Biotech	GTGCCAAGTGGTCGAAACATC
human eIF4E forward	primers	Tianyi Biotech	CGTGTAGCGCACACTTTCTG
human eIF4E reverse	primers	Tianyi Biotech	CCAGAGTGCCCATCTGTTCT
human eIF4G1 forward	primers	Tianyi Biotech	GGGAGCTGTTCAGGGAGATTA
human eIF4G1 reverse	primers	Tianyi Biotech	CAATGTCCTGGCCTTCAGGT
human GAPDH siRNA antisense	siRNA	GenePharma	AACCAUGUAGUUGAGGUCATT
human GAPDH siRNA sense	siRNA	GenePharma	UGACCUCAACUACAUGGUUTT
human IDO1 forward	primers	Tianyi Biotech	TTGCTAAAGGCGCTGTTGGA
human IDO1 reverse	primers	Tianyi Biotech	TGCCTTTCCAGCCAGACAA
human IDO2 forward	primers	Tianyi Biotech	ACTCAGACTTGGTGCTGACG
human IDO2 reverse	primers	Tianyi Biotech	TGGCCTGAACAAGAGCCTTT
human JAK2 forward	primers	Tianyi Biotech	CGCCGGGTTTCAGAAGCA
human JAK2 reverse	primers	Tianyi Biotech	TCTGTCATCGTAAGGCAGGC
human PD-L1 #1 forward	primers	Tianyi Biotech	TGGATCCAAGAGTACCTGGAGAA
human PD-L1 #1 reverse	primers	Tianyi Biotech	CGAGTTACAAAGCGCCAGAG
human PD-L1 #2 forward	primers	Tianyi Biotech	TGGCATTTGCTGAACGCATTT
human PD-L1 #2 reverse	primers	Tianyi Biotech	TGCAGCCAGGTCTAATTGTTTT
human PD-L2 forward	primers	Tianyi Biotech	GTCAGATGGAACCCAGGACC
human PD-L2 reverse	primers	Tianyi Biotech	ACCACAGGTTCAGATAGCACTG
human STAT1 forward	primers	Tianyi Biotech	CAGCTTGACTCAAAATTCCTGGA
human STAT1 reverse	primers	Tianyi Biotech	TGAAGATTACGCTTGCTTTTCCT
human STAT3 forward	primers	Tianyi Biotech	CATCCTGAAGCTGACCCAGG
human STAT3 reverse	primers	Tianyi Biotech	AGGTGAGGGACTCAAACTGC
human TDO2 forward	primers	Tianyi Biotech	TATCACCAGAGGCCTGGAAGA
human TDO2 reverse	primers	Tianyi Biotech	ACAGCCGTCTTTCACCTTTACT
human TOPK/PBK forward	primers	Tianyi Biotech	ACTATGCAGCGTTGGGAACT
human TOPK/PBK reverse	primers	Tianyi Biotech	GTGTGCAGCAGAAGGACGAT
human TOPK/PBK siRNA #1 sense	siRNA	GenePharma	CCACACAUUAAUCUUUCAATT
human TOPK/PBK siRNA #1 antisense	siRNA	GenePharma	UUGAAAGAUUAAUGUGUGGTT
human TOPK/PBK siRNA #2 antisense	siRNA	GenePharma	AGCACGAUAACCAACAAUGTT
human TOPK/PBK siRNA #2 sense	siRNA	GenePharma	CAUUGUUGGUUAUCGUGCUTT
mouse eIF4A1 siRNA #1 antisense	siRNA	GenePharma	AUAAAUACCACGGAGGAGGTT
mouse eIF4A1 siRNA #1 sense	siRNA	GenePharma	CCUCCUCCGUGGUAUUUAUTT
mouse eIF4A1 siRNA #2 antisense	siRNA	GenePharma	UUAAGCAUGUCAAACACCCTT
mouse eIF4A1 siRNA #2 sense	siRNA	GenePharma	GGGUGUUUGACAUGCUUAATT
mouse eIF4A1 siRNA #3 antisense	siRNA	GenePharma	UUAAUACUCUGCUAGAGCCTT
mouse eIF4A1 siRNA #3 sense	siRNA	GenePharma	GGCUCUAGCAGAGUAUUAATT
mouse PD-L1 reverse	primers	Tianyi Biotech	TGATCTGAAGGGCAGCATTTC
mouse PD-L1 forward	primers	Tianyi Biotech	GCTCCAAAGGACTTGTACGTG
mouse STAT1 forward	primers	Tianyi Biotech	TCACAGTGGTTCGAGCTTCAG
mouse STAT1 reverse	primers	Tianyi Biotech	GCAAACGAGACATCATAGGCA
mouse TOPK/PBK siRNA #1 antisense	siRNA	GenePharma	AUUAGGUAAACGCUGACCCTT
mouse TOPK/PBK siRNA #1 sense	siRNA	GenePharma	GGGUCAGCGUUUACCUAAUTT
mouse TOPK/PBK siRNA #2 antisense	siRNA	GenePharma	AAGCUUCAACGAUGUGUGCTT
mouse TOPK/PBK siRNA #2 sense	siRNA	GenePharma	GCACACAUCGUUGAAGCUUTT
scramble siRNA antisense	siRNA	GenePharma	ACGUGACACGUUCGGAGAATT
scramble siRNA FAM antisense	siRNA	GenePharma	ACGUGACACGUUCGGAGAATT
scramble siRNA FAM sense	siRNA	GenePharma	UUCUCCGAACGUGUCACGUTT
scramble siRNA sense	siRNA	GenePharma	UUCUCCGAACGUGUCACGUTT

## Sheet: Table S9.
Table S9. Plasmids and nucleotides used in this study, along with their sources and elements.
Nucleotides	Source	Element	Key sequence (5'-3')
3Flag-TOPK-OE and Control	Genechem	CMV-MCS-3FLAG_TOPK/Control-SV40-Puromycin	NM_018492
3Flag-TOPK-OE-zsGreen and Control	Genechem	CMV enhancer-MCS-3FLAG_TOPK/Control-polyA-EF1A-zsGreen-sv40-puromycin	NM_018492
CD274 siRNA	Santa Cruz Biotechnology (sc-39699)	/	/
eIF4A1_EV-EGFP/HA lentivirus plasmid	VectorBuilder	pRP[Exp]-EGFP/Puro-CAG>ORF_Stuffer	ORF_Stuffer (https://en.vectorbuilder.com/)
eIF4A1_FL-EGFP/HA lentivirus plasmid	VectorBuilder	pRP[Exp]-EGFP/Puro-EF1A>hEIF4A1[NM_001416.4]: EGFP/HA	hEIF4A1[NM_001416.4]
eIF4A1_ΔA-EGFP/HA lentivirus plasmid	VectorBuilder	pRP[Exp]-EGFP/Puro-EF1A>hEIF4A1[NM_001416.4](Del 63-235 aa):EGFP/HA	hEIF4A1[NM_001416.4](De l63-235aa)
eIF4A1_ΔN-EGFP/HA lentivirus plasmid	VectorBuilder	pRP[Exp]-EGFP/Puro-EF1A>hEIF4A1[NM_001416.4](Del 2-31aa):EGFP/HA	hEIF4A1[NM_001416.4](Del 2-31aa)
eIF4A1_ΔP-EGFP/HA lentivirus plasmid	VectorBuilder	pRP[Exp]-EGFP/Puro-EF1A>hEIF4A1[NM_001416.4](Del 236-406 aa):EGFP/HA	hEIF4A1[NM_001416.4](De l236-406aa)
eIF4A1_ΔQ-EGFP/HA lentivirus plasmid	VectorBuilder	pRP[Exp]-EGFP/Puro-EF1A>hEIF4A1[NM_001416.4](Del 32-62 aa):EGFP/HA	hEIF4A1[NM_001416.4](De l32-62aa)
h-EIF4A1-HA (S394A)	Genechem	pcDNA3.1(+)	—ACCGCCATT—
h-EIF4A1-HA (S394E)	Genechem	pcDNA3.1(+)	—ACCGAAATT—
h-EIF4A1-HA (S78A)	Genechem	pcDNA3.1(+)	—CAAGCTGGG—
h-EIF4A1-HA (S78E)	Genechem	pcDNA3.1(+)	—CAAGAAGGG—
h-EIF4A1-HA (T158A)	Genechem	pcDNA3.1(+)	—GGTGCCCCT—
h-EIF4A1-HA (T158E)	Genechem	pcDNA3.1(+)	—GGTGAACCT—
h-EIF4A1-HA (WT)	Genechem	pcDNA3.1(+)	—CAATCTGGG—, —GGTACCCCT—, —ACCTCCATT—
h-EIF4B-HA (S422A)	Genechem	pcDNA3.1(+)	—GGAGCTGAG—
h-EIF4B-HA (S422E)	Genechem	pcDNA3.1(+)	—GGAGAAGAG—
h-EIF4B-HA (WT)	Genechem	pcDNA3.1(+)	—GGAAGTGAG—
h-EIF4E-HA (S209A)	Genechem	pcDNA3.1(+)	—GGCGCCACC—
h-EIF4E-HA (S209E)	Genechem	pcDNA3.1(+)	—GGCGAAACC—
h-EIF4E-HA (WT)	Genechem	pcDNA3.1(+)	—GGCTCCACC—
IDO1 siRNA	Santa Cruz Biotechnology (sc-45939)	/	/
lentivirus_3Flag-TOPK/PBK-OE-EGFP and Control	VectorBuilder	pLV-EGFP:T2A:Puro-EF1A>hTOPK/PBK_3xFLAG/Control	NM_018492
shRNA control	Genechem	hU6-MCS-CMV-Puromycin	TTCTCCGAACGTGTCACGT (target)
shRNA_gcGFP control	Genechem	hU6-MCS-CBh-gcGFP-IRES-puromycin	TTCTCCGAACGTGTCACGT (target)
siRNA control	Santa Cruz Biotechnology (sc-37007)	/	/
TOPK/PBK and Topk/Pbk shRNA_gcGFP #1	Genechem	hU6-MCS-CBh-gcGFP-IRES-puromycin	CTAATGAAAAGATCTCCAAGA (target)
TOPK/PBK and Topk/Pbk shRNA_gcGFP #2	Genechem	hU6-MCS-CBh-gcGFP-IRES-puromycin	ATCTGTGATGTAGGAGTCTCT (target)
TOPK/PBK shRNA	Genechem	hU6-MCS-CMV-Puromycin	GCCTTCATCATCCAAACATTG (target)
TOPK/PBK shRNA_gcGFP #1	Genechem	hU6-MCS-CBh-gcGFP-IRES-puromycin	GAATATGGCAAGAGGGTTAAA (target)
TOPK/PBK shRNA_gcGFP #2	Genechem	hU6-MCS-CBh-gcGFP-IRES-puromycin	GGGAACTAGGCCACCTATTAA (target)
TOPK/PBK shRNA_gcGFP #3	Genechem	hU6-MCS-CBh-gcGFP-IRES-puromycin	GATTCCACACATTAATCTTTC (target)
TOPK_EV-mCherry/3xFLAG lentivirus plasmid	VectorBuilder	pRP[Exp]-mCherry/Puro-CAG>ORF_Stuffer	ORF_Stuffer (https://en.vectorbuilder.com/)
TOPK_FL-mCherry/3xFLAG lentivirus plasmid	VectorBuilder	pRP[Exp]-Puro-EF1A>hPBK[NM_018492.4]:mCherry/3xFLAG	hPBK[NM_018492.4]
TOPK_ΔC-mCherry/3xFLAG lentivirus plasmid	VectorBuilder	pRP[Exp]-Puro-EF1A>hPBK[NM_018492.4](Del 276-322 aa):mCherry/3xFLAG	hPBK[NM_018492.4](Del276-322 aa)
TOPK_ΔN-mCherry/3xFLAG lentivirus plasmid	VectorBuilder	pRP[Exp]-Puro-EF1A>hPBK[NM_018492.4](Del 2-31aa):mCherry/3xFLAG	hPBK[NM_018492.4](Del2-31aa)
TOPK_ΔR1-mCherry/3xFLAG lentivirus plasmid	VectorBuilder	pRP[Exp]-Puro-EF1A>hPBK[NM_018492.4](Del 32-120 aa):mCherry/3xFLAG	hPBK[NM_018492.4](Del32-120aa)
TOPK_ΔR2-mCherry/3xFLAG lentivirus plasmid	VectorBuilder	pRP[Exp]-Puro-EF1A>hPBK[NM_018492.4](Del 121-275 aa):mCherry/3xFLAG	hPBK[NM_018492.4](Del121-275 aa)
